# Supplementary material for: Computational Design of Gas Sensors Based on V3S4 Monolayer
Source: Nanomaterials (Basel). 2022 Feb 25;12(5):774. doi: 10.3390/nano12050774 (PMC8912300; doi:10.3390/nano12050774)
Supplement: Supplementary file 1 [file nanomaterials-12-00774-s001.zip]

Archive with 1 entries (1 files):
- nanomaterials-1603590-supplementary.pdf
